# Supplementary material for: Supercritical CO2 Extraction of Bioactive Compounds from Vitis labrusca Grape Marc: Effects of Operating Conditions and Pilot-Scale Validation
Source: Molecules. 2026 Jun 29;31(13):2272. doi: 10.3390/molecules31132272 (PMC13362750; doi:10.3390/molecules31132272)
Supplement: Supplementary file 1 [file molecules-31-02272-s001.zip]

Archive with 1 entries (1 files):
- molecules-4292061-supplementary.pdf
